# Supplementary material for: Should the frequency, severity, or both response scales be used for multi-item dental patient-reported outcome measures?
Source: PeerJ. 2022 Feb 15;10:e12717. doi: 10.7717/peerj.12717 (PMC8855712; doi:10.7717/peerj.12717)
Supplement: Supplemental Information 2 [file peerj-10-12717-s002.txt]

> Pcorr_fre_int
             lhs op          rhs est.std    se      z pvalue ci.lower ci.upper
1   oidp1_freq_i ~~ oidp1_freq_i   1.000 0.000     NA     NA    1.000    1.000
2   oidp2_freq_i ~~ oidp2_freq_i   1.000 0.000     NA     NA    1.000    1.000
3   oidp3_freq_i ~~ oidp3_freq_i   1.000 0.000     NA     NA    1.000    1.000
4   oidp4_freq_i ~~ oidp4_freq_i   1.000 0.000     NA     NA    1.000    1.000
5   oidp5_freq_i ~~ oidp5_freq_i   1.000 0.000     NA     NA    1.000    1.000
6   oidp6_freq_i ~~ oidp6_freq_i   1.000 0.000     NA     NA    1.000    1.000
7   oidp7_freq_i ~~ oidp7_freq_i   1.000 0.000     NA     NA    1.000    1.000
8   oidp8_freq_i ~~ oidp8_freq_i   1.000 0.000     NA     NA    1.000    1.000
9   oidp1_diff_i ~~ oidp1_diff_i   1.000 0.000     NA     NA    1.000    1.000
10  oidp2_diff_i ~~ oidp2_diff_i   1.000 0.000     NA     NA    1.000    1.000
11  oidp3_diff_i ~~ oidp3_diff_i   1.000 0.000     NA     NA    1.000    1.000
12  oidp4_diff_i ~~ oidp4_diff_i   1.000 0.000     NA     NA    1.000    1.000
13  oidp5_diff_i ~~ oidp5_diff_i   1.000 0.000     NA     NA    1.000    1.000
14  oidp6_diff_i ~~ oidp6_diff_i   1.000 0.000     NA     NA    1.000    1.000
15  oidp7_diff_i ~~ oidp7_diff_i   1.000 0.000     NA     NA    1.000    1.000
16  oidp8_diff_i ~~ oidp8_diff_i   1.000 0.000     NA     NA    1.000    1.000
17  oidp1_freq_i ~~ oidp2_freq_i   0.434 0.029 14.756      0    0.376    0.492
18  oidp1_freq_i ~~ oidp3_freq_i   0.317 0.033  9.741      0    0.253    0.381
19  oidp1_freq_i ~~ oidp4_freq_i   0.384 0.031 12.452      0    0.324    0.445
20  oidp1_freq_i ~~ oidp5_freq_i   0.360 0.032 11.437      0    0.299    0.422
21  oidp1_freq_i ~~ oidp6_freq_i   0.433 0.029 14.726      0    0.376    0.491
22  oidp1_freq_i ~~ oidp7_freq_i   0.358 0.032 11.334      0    0.296    0.420
23  oidp1_freq_i ~~ oidp8_freq_i   0.395 0.031 12.912      0    0.335    0.455
24  oidp1_freq_i ~~ oidp1_diff_i   0.751 0.016 47.465      0    0.720    0.782
25  oidp1_freq_i ~~ oidp2_diff_i   0.369 0.031 11.812      0    0.308    0.431
26  oidp1_freq_i ~~ oidp3_diff_i   0.307 0.033  9.361      0    0.243    0.371
27  oidp1_freq_i ~~ oidp4_diff_i   0.391 0.031 12.733      0    0.331    0.451
28  oidp1_freq_i ~~ oidp5_diff_i   0.342 0.032 10.677      0    0.279    0.404
29  oidp1_freq_i ~~ oidp6_diff_i   0.387 0.031 12.582      0    0.327    0.448
30  oidp1_freq_i ~~ oidp7_diff_i   0.366 0.031 11.675      0    0.305    0.428
31  oidp1_freq_i ~~ oidp8_diff_i   0.385 0.031 12.483      0    0.325    0.446
32  oidp2_freq_i ~~ oidp3_freq_i   0.287 0.033  8.631      0    0.222    0.352
33  oidp2_freq_i ~~ oidp4_freq_i   0.401 0.030 13.191      0    0.341    0.461
34  oidp2_freq_i ~~ oidp5_freq_i   0.400 0.030 13.130      0    0.340    0.459
35  oidp2_freq_i ~~ oidp6_freq_i   0.480 0.028 17.240      0    0.426    0.535
36  oidp2_freq_i ~~ oidp7_freq_i   0.472 0.028 16.785      0    0.417    0.528
37  oidp2_freq_i ~~ oidp8_freq_i   0.489 0.028 17.743      0    0.435    0.543
38  oidp2_freq_i ~~ oidp1_diff_i   0.364 0.031 11.572      0    0.302    0.425
39  oidp2_freq_i ~~ oidp2_diff_i   0.820 0.012 69.252      0    0.797    0.844
40  oidp2_freq_i ~~ oidp3_diff_i   0.229 0.034  6.678      0    0.162    0.296
41  oidp2_freq_i ~~ oidp4_diff_i   0.389 0.031 12.660      0    0.329    0.449
42  oidp2_freq_i ~~ oidp5_diff_i   0.382 0.031 12.336      0    0.321    0.442
43  oidp2_freq_i ~~ oidp6_diff_i   0.450 0.029 15.601      0    0.394    0.507
44  oidp2_freq_i ~~ oidp7_diff_i   0.457 0.029 15.966      0    0.401    0.514
45  oidp2_freq_i ~~ oidp8_diff_i   0.469 0.028 16.578      0    0.413    0.524
46  oidp3_freq_i ~~ oidp4_freq_i   0.367 0.031 11.716      0    0.306    0.429
47  oidp3_freq_i ~~ oidp5_freq_i   0.209 0.035  6.040      0    0.141    0.277
48  oidp3_freq_i ~~ oidp6_freq_i   0.404 0.030 13.334      0    0.345    0.464
49  oidp3_freq_i ~~ oidp7_freq_i   0.355 0.032 11.199      0    0.293    0.417
50  oidp3_freq_i ~~ oidp8_freq_i   0.296 0.033  8.941      0    0.231    0.360
51  oidp3_freq_i ~~ oidp1_diff_i   0.294 0.033  8.881      0    0.229    0.359
52  oidp3_freq_i ~~ oidp2_diff_i   0.259 0.034  7.680      0    0.193    0.326
53  oidp3_freq_i ~~ oidp3_diff_i   0.744 0.016 46.035      0    0.712    0.776
54  oidp3_freq_i ~~ oidp4_diff_i   0.296 0.033  8.949      0    0.231    0.361
55  oidp3_freq_i ~~ oidp5_diff_i   0.211 0.035  6.083      0    0.143    0.278
56  oidp3_freq_i ~~ oidp6_diff_i   0.357 0.032 11.280      0    0.295    0.419
57  oidp3_freq_i ~~ oidp7_diff_i   0.335 0.032 10.428      0    0.272    0.398
58  oidp3_freq_i ~~ oidp8_diff_i   0.269 0.034  7.998      0    0.203    0.335
59  oidp4_freq_i ~~ oidp5_freq_i   0.307 0.033  9.373      0    0.243    0.372
60  oidp4_freq_i ~~ oidp6_freq_i   0.583 0.024 24.352      0    0.536    0.630
61  oidp4_freq_i ~~ oidp7_freq_i   0.536 0.026 20.774      0    0.486    0.587
62  oidp4_freq_i ~~ oidp8_freq_i   0.428 0.030 14.464      0    0.370    0.486
63  oidp4_freq_i ~~ oidp1_diff_i   0.358 0.032 11.346      0    0.296    0.420
64  oidp4_freq_i ~~ oidp2_diff_i   0.353 0.032 11.137      0    0.291    0.415
65  oidp4_freq_i ~~ oidp3_diff_i   0.302 0.033  9.162      0    0.237    0.366
66  oidp4_freq_i ~~ oidp4_diff_i   0.817 0.012 67.843      0    0.793    0.841
67  oidp4_freq_i ~~ oidp5_diff_i   0.260 0.034  7.698      0    0.194    0.326
68  oidp4_freq_i ~~ oidp6_diff_i   0.520 0.026 19.685      0    0.468    0.572
69  oidp4_freq_i ~~ oidp7_diff_i   0.486 0.028 17.557      0    0.432    0.540
70  oidp4_freq_i ~~ oidp8_diff_i   0.374 0.031 12.013      0    0.313    0.435
71  oidp5_freq_i ~~ oidp6_freq_i   0.466 0.028 16.458      0    0.411    0.522
72  oidp5_freq_i ~~ oidp7_freq_i   0.437 0.029 14.912      0    0.380    0.494
73  oidp5_freq_i ~~ oidp8_freq_i   0.543 0.026 21.264      0    0.493    0.593
74  oidp5_freq_i ~~ oidp1_diff_i   0.336 0.032 10.467      0    0.273    0.399
75  oidp5_freq_i ~~ oidp2_diff_i   0.404 0.030 13.315      0    0.344    0.463
76  oidp5_freq_i ~~ oidp3_diff_i   0.239 0.034  7.007      0    0.172    0.306
77  oidp5_freq_i ~~ oidp4_diff_i   0.286 0.033  8.590      0    0.221    0.351
78  oidp5_freq_i ~~ oidp5_diff_i   0.828 0.011 72.574      0    0.805    0.850
79  oidp5_freq_i ~~ oidp6_diff_i   0.416 0.030 13.871      0    0.357    0.474
80  oidp5_freq_i ~~ oidp7_diff_i   0.389 0.031 12.653      0    0.329    0.449
81  oidp5_freq_i ~~ oidp8_diff_i   0.525 0.026 20.027      0    0.474    0.577
82  oidp6_freq_i ~~ oidp7_freq_i   0.703 0.018 38.408      0    0.667    0.739
83  oidp6_freq_i ~~ oidp8_freq_i   0.671 0.020 33.743      0    0.632    0.710
84  oidp6_freq_i ~~ oidp1_diff_i   0.401 0.030 13.176      0    0.341    0.460
85  oidp6_freq_i ~~ oidp2_diff_i   0.446 0.029 15.375      0    0.389    0.503
86  oidp6_freq_i ~~ oidp3_diff_i   0.337 0.032 10.501      0    0.274    0.400
87  oidp6_freq_i ~~ oidp4_diff_i   0.544 0.026 21.295      0    0.494    0.594
88  oidp6_freq_i ~~ oidp5_diff_i   0.431 0.030 14.596      0    0.373    0.489
89  oidp6_freq_i ~~ oidp6_diff_i   0.737 0.017 44.437      0    0.704    0.769
90  oidp6_freq_i ~~ oidp7_diff_i   0.631 0.022 28.978      0    0.589    0.674
91  oidp6_freq_i ~~ oidp8_diff_i   0.565 0.025 22.936      0    0.517    0.614
92  oidp7_freq_i ~~ oidp8_freq_i   0.717 0.018 40.773      0    0.683    0.752
93  oidp7_freq_i ~~ oidp1_diff_i   0.359 0.032 11.387      0    0.297    0.421
94  oidp7_freq_i ~~ oidp2_diff_i   0.452 0.029 15.688      0    0.396    0.509
95  oidp7_freq_i ~~ oidp3_diff_i   0.314 0.033  9.612      0    0.250    0.378
96  oidp7_freq_i ~~ oidp4_diff_i   0.507 0.027 18.843      0    0.454    0.560
97  oidp7_freq_i ~~ oidp5_diff_i   0.433 0.029 14.715      0    0.375    0.491
98  oidp7_freq_i ~~ oidp6_diff_i   0.655 0.021 31.695      0    0.615    0.696
99  oidp7_freq_i ~~ oidp7_diff_i   0.779 0.014 54.692      0    0.751    0.807
100 oidp7_freq_i ~~ oidp8_diff_i   0.623 0.022 28.076      0    0.579    0.666
101 oidp8_freq_i ~~ oidp1_diff_i   0.370 0.031 11.819      0    0.308    0.431
102 oidp8_freq_i ~~ oidp2_diff_i   0.487 0.028 17.633      0    0.433    0.541
103 oidp8_freq_i ~~ oidp3_diff_i   0.241 0.034  7.062      0    0.174    0.308
104 oidp8_freq_i ~~ oidp4_diff_i   0.429 0.030 14.515      0    0.371    0.487
105 oidp8_freq_i ~~ oidp5_diff_i   0.540 0.026 21.009      0    0.489    0.590
106 oidp8_freq_i ~~ oidp6_diff_i   0.634 0.022 29.232      0    0.591    0.676
107 oidp8_freq_i ~~ oidp7_diff_i   0.684 0.019 35.503      0    0.646    0.722
108 oidp8_freq_i ~~ oidp8_diff_i   0.795 0.013 59.774      0    0.769    0.821
109 oidp1_diff_i ~~ oidp2_diff_i   0.449 0.029 15.534      0    0.393    0.506
110 oidp1_diff_i ~~ oidp3_diff_i   0.433 0.029 14.689      0    0.375    0.490
111 oidp1_diff_i ~~ oidp4_diff_i   0.472 0.028 16.769      0    0.417    0.527
112 oidp1_diff_i ~~ oidp5_diff_i   0.431 0.030 14.602      0    0.373    0.489
113 oidp1_diff_i ~~ oidp6_diff_i   0.457 0.029 15.961      0    0.401    0.513
114 oidp1_diff_i ~~ oidp7_diff_i   0.456 0.029 15.909      0    0.400    0.513
115 oidp1_diff_i ~~ oidp8_diff_i   0.445 0.029 15.330      0    0.388    0.502
116 oidp2_diff_i ~~ oidp3_diff_i   0.322 0.032  9.901      0    0.258    0.385
117 oidp2_diff_i ~~ oidp4_diff_i   0.454 0.029 15.783      0    0.398    0.510
118 oidp2_diff_i ~~ oidp5_diff_i   0.467 0.028 16.503      0    0.412    0.523
119 oidp2_diff_i ~~ oidp6_diff_i   0.540 0.026 21.053      0    0.490    0.590
120 oidp2_diff_i ~~ oidp7_diff_i   0.518 0.027 19.541      0    0.466    0.570
121 oidp2_diff_i ~~ oidp8_diff_i   0.556 0.025 22.208      0    0.507    0.605
122 oidp3_diff_i ~~ oidp4_diff_i   0.394 0.031 12.875      0    0.334    0.454
123 oidp3_diff_i ~~ oidp5_diff_i   0.346 0.032 10.861      0    0.284    0.409
124 oidp3_diff_i ~~ oidp6_diff_i   0.414 0.030 13.813      0    0.356    0.473
125 oidp3_diff_i ~~ oidp7_diff_i   0.409 0.030 13.567      0    0.350    0.468
126 oidp3_diff_i ~~ oidp8_diff_i   0.337 0.032 10.498      0    0.274    0.400
127 oidp4_diff_i ~~ oidp5_diff_i   0.373 0.031 11.947      0    0.312    0.434
128 oidp4_diff_i ~~ oidp6_diff_i   0.635 0.022 29.418      0    0.593    0.678
129 oidp4_diff_i ~~ oidp7_diff_i   0.585 0.024 24.584      0    0.539    0.632
130 oidp4_diff_i ~~ oidp8_diff_i   0.482 0.028 17.325      0    0.427    0.536
131 oidp5_diff_i ~~ oidp6_diff_i   0.531 0.026 20.408      0    0.480    0.582
132 oidp5_diff_i ~~ oidp7_diff_i   0.500 0.027 18.418      0    0.447    0.553
133 oidp5_diff_i ~~ oidp8_diff_i   0.631 0.022 28.947      0    0.588    0.674
134 oidp6_diff_i ~~ oidp7_diff_i   0.802 0.013 62.204      0    0.777    0.828
135 oidp6_diff_i ~~ oidp8_diff_i   0.722 0.017 41.635      0    0.688    0.756
136 oidp7_diff_i ~~ oidp8_diff_i   0.761 0.015 50.028      0    0.732    0.791
